# Supplementary material for: Antifungal Agents’ Trends of Utilization, Spending, and Prices in the US Medicaid Programs: 2009–2023
Source: Antibiotics (Basel). 2025 May 16;14(5):518. doi: 10.3390/antibiotics14050518 (PMC12108345; doi:10.3390/antibiotics14050518)
Supplement: Supplementary file 1 [file antibiotics-14-00518-s001.zip]

Archive with 2 entries (2 files):
- antifungal NDC code nodups.xls
- Supplementary Materials.pdf
